# Supplementary material for: Enhancing mutation impact prediction in protein-protein interactions through interpretable graph-based multi-level feature interactions
Source: Bioinformatics. 2026 Mar 27;42(4):btag150. doi: 10.1093/bioinformatics/btag150 (PMC13070472; doi:10.1093/bioinformatics/btag150)
Supplement: btag150_Supplementary_Data [file btag150_supplementary_data.zip]

Archive with 3 entries (3 files):
- 03-Apr-2026_090732_Supporting_Information.pdf
- 05-Apr-2026_094530_Supporting_Information.pdf
- Supporting_Information.pdf
